# Supplementary material for: Combination of Risks of BMI and Health-Related Lifestyles on Kidney Function in the Prediabetic Japanese Population: A Prospective Cohort Study
Source: Int J Environ Res Public Health. 2023 Mar 30;20(7):5338. doi: 10.3390/ijerph20075338 (PMC10094487; doi:10.3390/ijerph20075338)
Supplement: Supplementary file 1 [file ijerph-20-05338-s001.zip]

Archive with 1 entries (1 files):
- ijerph-2274185-supplementary.pdf
